# Supplementary material for: Integrating AI/ML Models for Patient Stratification Leveraging Omics Dataset and Clinical Biomarkers from COVID-19 Patients: A Promising Approach to Personalized Medicine
Source: Int J Mol Sci. 2023 Mar 26;24(7):6250. doi: 10.3390/ijms24076250 (PMC10094615; doi:10.3390/ijms24076250)
Supplement: Supplementary file 1 [file ijms-24-06250-s001.zip]

Archive with 1 entries (1 files):
- ijms-2284374-supplementary.pdf
